# Supplementary material for: Elucidating the effect of iron acquisition systems in Klebsiella pneumoniae on susceptibility to the novel siderophore-cephalosporin cefiderocol
Source: PLoS One. 2022 Dec 29;17(12):e0277946. doi: 10.1371/journal.pone.0277946 (PMC9799297; doi:10.1371/journal.pone.0277946)
Supplement: S1 Table — (XLSX) [file pone.0277946.s001.xlsx]

## Sheet: S1 Table. Antib. susceptibility
Strian ID	Type of clinical specimen	Disk diffusion results														MIC (µg/ml)					Susceptibility profile
		AUG	CFDC	CTX	CPD	CAZ	CPM	FOX	GM	Col	PTZ	CIP	SXT	ETP	MEM	CFDC	MEM	CPM	CAZ	COL
ATCC 13883	_	S	S	S	S	S	S	S	S	S	S	S	S	S	S	0.5	<0.06	0.25	0.5	1	S
ATCC 2146	_	R	S	R	R	R	R	R	R	S	R	R	R	R	R	2	32	128	>128	1	XDR, CR-Kp
ATCC 33495	_	S	S	S	S	S	S	S	S	S	S	S	S	S	S	0.25	0.125	0.06	0.125	0.5	S
ATCC 35657	_	S	S	S	S	S	S	S	S	S	S	S	S	S	S	0.25	0.06	0.06	0.5	0.5	S
ATCC 700603	_	I	S	R	R	R	S	R	R	S	I	R	I	S	S	0.5	<0.06	1	32	0.5	MDR, ESBL
ATCC BAA 1705	_	R	S	R	R	R	R	R	S	S	R	R	R	R	R	4	32	64	128	0.25	MDR, CR-Kp
ATCC BAA-1144	_	R	S	R	R	R	S	R	R	S	I	I	R	I	S	0.5	2	0.25	1	1	MDR, ESBL, AmpC
ATCC BAA-2814	_	R	I	R	R	R	R	R	S	S	R	R	R	R	R	4	128	>128	>128	0.5	MDR, CR-Kp
CDC AR-0039	_	R	S	R	R	R	R	S	R	S	R	R	R	R	R	0.5	2	128	128	0.25	XDR, CR-Kp, ESBL
CDC AR-0066	_	R	S	R	R	R	R	R	I	S	R	R	R	R	R	8	8	>128	>128	0.5	XDR, CR-Kp, ESBL
NCTC 13439	_	R	R	R	R	R	R	R	S	S	R	R	R	I	I	8	4	32	>128	1	MDR, ESBL, CR-Kp
NCTC 13442	_	R	S	R	S	S	S	I	S	S	R	R	R	R	R	0.125	4	0.25	1	0.5	MDR, CR-Kp
DHKp 14	Respiratory	R	S	R	R	R	R	R	R	S	R	R	R	R	R	1	>128	>128	>128	0.5	XDR, CR-Kp
DHKp 18	Wound	R	S	R	R	R	R	R	R	S	R	R	R	R	R	1	>128	>128	>128	0.5	XDR, CR-Kp
DHKp 21	Urine	R	S	R	R	R	R	R	R	S	R	R	R	R	R	4	>128	>128	>128	1	XDR, CR-Kp
DHKp 26	Urine	R	S	R	R	R	R	R	R	S	R	R	R	R	R	4	>128	>128	>128	0.5	XDR, CR-Kp
DHKp 8	Urine	R	S	R	R	R	R	R	R	S	R	R	R	R	R	1	>128	>128	>128	1	XDR, CR-Kp
KPN 10	Urine	I	S	R	R	R	R	S	S	S	I	R	R	S	S	2	<0.06	16	32	0.5	MDR, ESBL
KPN 100	Urine	R	S	R	R	R	I	S	I	S	I	R	R	S	S	0.25	0.06	32	8	0.5	MDR, ESBL
KPN 103	Urine	R	S	R	R	R	R	I	R	S	I	R	R	S	S	0.5	0.25	32	>128	0.5	MDR, ESBL
KPN 108	Urine	S	S	S	S	S	S	S	S	S	S	S	S	S	S	0.25	0.125	0.06	0.25	0.5	S
KPN 11	Urine	R	S	R	R	R	I	R	S	S	S	R	R	I	S	2	<0.06	64	64	0.5	MDR, ESBL
KPN 12	Sputum	I	S	R	R	R	R	S	R	S	S	R	R	S	S	2	<0.06	64	32	0.5	MDR, ESBL
KPN 121	Urine	R	S	R	R	R	R	S	S	S	R	R	S	S	I	1	0.125	16	4	0.5	MDR, ESBL
KPN 122	Urine	R	S	R	R	R	R	S	S	S	I	R	R	S	S	1	<0.06	64	64	0.5	MDR, ESBL
KPN 123	Wound	R	S	S	S	S	S	S	S	S	S	S	S	S	S	<0.06	0.125	0.06	0.25	0.5	S
KPN 124	Endotracheal tube aspirate	S	S	S	S	S	S	S	S	S	S	R	S	S	S	<0.06	0.25	0.06	0.125	0.5	S
KPN 127	Tracheostomy	R	S	R	R	R	R	S	R	S	R	S	R	S	S	0.5	<0.06	32	64	0.5	MDR, ESBL
KPN 131	Sputum	R	S	S	S	S	S	S	S	S	R	S	S	S	S	1	0.06	1	4	0.5	S
KPN 14	Sputum	S	S	R	R	R	R	R	S	S	S	R	R	S	S	2	0.06	64	64	0.5	MDR
KPN 152	Urine	R	S	R	R	R	R	R	R	R	R	R	R	R	R	2	16	>128	>128	16	XDR, CR-Kp
KPN 155	Skin	R	S	R	R	R	S	R	S	R	I	R	S	R	I	0.5	1	0.25	64	16	MDR, AmpC
KPN 179	Wound	R	S	R	R	R	R	R	R	S	R	R	R	R	R	1	4	>128	128	0.25	XDR, ESBL
KPN 187	Sputum	R	S	R	R	R	I	S	S	S	R	R	R	R	R	0.125	2	4	32	0.5	XDR, CR-Kp
KPN 188	Sputum	I	S	R	R	R	R	R	S	S	I	R	R	R	R	2	8	>128	>128	0.25	MDR, ESBL
KPN 189	Endotracheal tube aspirate	R	S	R	R	R	S	R	S	S	S	R	R	S	S	0.5	<0.06	0.125	32	0.25	MDR, AmpC
KPN 191	Sputum	S	S	R	R	R	S	S	R	S	S	R	R	S	S	0.125	<0.06	16	32	0.25	MDR, ESBL
KPN 192	Sputum	R	S	R	R	R	S	R	S	S	I	R	R	S	S	0.5	<0.06	0.125	32	0.25	MDR, ESBL, AmpC
KPN 2	Wound	I	S	S	S	S	S	S	S	S	I	I	R	S	S	0.5	<0.06	2	4	0.5	S
KPN 208	Endotracheal tube aspirate	R	S	R	R	R	S	R	S	S	S	R	R	S	S	0.25	0.125	<0.06	32	0.25	MDR, AmpC
KPN 209	Blood	R	S	R	R	I	R	S	S	S	S	R	R	S	S	0.5	<0.06	64	8	0.5	MDR, ESBL
KPN 21	Urine	S	S	R	R	I	I	S	S	S	S	R	S	S	S	1	<0.06	16	16	0.5	ESBL
KPN 210	Urine	R	S	R	R	R	R	S	S	S	R	R	R	S	S	0.06	0.06	4	4	0.25	MDR, ESBL
KPN 212	Urine	I	S	R	R	R	R	S	S	S	S	R	S	S	S	1	<0.06	8	16	0.5	ESBL
KPN 213	Urine	I	S	R	R	R	R	S	S	S	S	R	R	S	S	2	<0.06	16	8	0.25	MDR, ESBL
KPN 214	Urine	I	S	R	R	R	R	S	S	S	S	R	R	S	I	2	0.06	64	8	0.25	MDR, ESBL
KPN 215	Urine	R	S	I	R	R	S	R	S	S	S	R	S	S	S	0.5	0.125	<0.06	16	0.25	MDR, ESBL, AmpC
KPN 216	Blood	R	S	R	R	I	I	S	S	S	I	R	R	S	S	1	<0.06	16	16	0.25	MDR, ESBL
KPN 217	Tissue	S	S	R	R	R	R	S	S	S	S	R	R	S	I	1	<0.06	16	32	0.25	MDR, ESBL
KPN 22	Urine	R	S	R	R	R	R	R	R	S	R	R	R	R	R	4	32	>128	>128	0.5	XDR, CR-Kp
KPN 23	Blood	R	S	R	R	R	R	R	S	S	R	R	R	R	R	2	32	>128	>128	0.125	XDR, CR-Kp
KPN 24	Wound	S	S	S	S	S	S	S	S	S	S	S	S	S	S	0.25	<0.06	<0.06	0.125	0.5	S
KPN 249	Urine	R	S	R	R	R	R	R	R	R	R	R	R	R	R	4	>128	>128	>128	16	XDR, CR-Kp
KPN 25	Urine	S	S	S	S	S	R	S	S	S	S	I	S	S	S	0.5	<0.06	1	0.25	0.5	S
KPN 26	Urine	R	S	R	R	R	R	R	R	S	R	R	R	R	I	1	4	128	>128	0.5	XDR, CR-Kp
KPN 261	Sputum	R	S	R	R	R	R	R	R	R	R	R	R	R	R	2	>128	>128	>128	>16	XDR, CR-Kp
KPN 28	Wound	R	S	S	R	R	R	R	R	S	R	R	I	I	S	1	0.06	2	32	0.5	MDR, ESBL, AmpC
KPN 33	Blood	R	S	R	R	R	R	R	R	S	I	R	R	I	S	2	0.5	>128	>128	0.5	MDR, ESBL
KPN 35	Urine	S	S	S	S	S	S	S	S	S	S	S	S	S	S	0.125	<0.06	0.06	0.25	0.5	S
KPN 36	Sputum	R	S	I	R	R	S	R	S	S	R	R	S	S	S	0.5	0.125	0.06	16	0.5	MDR, AmpC
KPN 37	Sputum	S	S	S	S	S	S	S	S	S	S	S	S	S	S	<0.06	<0.06	0.06	0.125	0.5	S
KPN 41	Blood	S	S	S	S	S	S	S	S	S	S	R	R	S	S	<0.06	<0.06	0.06	0.125	0.5	S
KPN 45	Body fluid	I	S	R	R	S	R	S	S	S	S	S	S	S	S	0.06	0.124	16	1	0.5	ESBL
KPN 46	Blood	R	S	R	R	R	R	R	R	S	R	R	R	I	I	2	2	>128	>128	1	XDR, ESBL
KPN 5	Urine	R	S	R	R	R	I	S	S	S	S	R	R	R	S	0.5	<0.06	128	16	0.4	MDR, ESBL
KPN 51	Urine	S	S	S	S	S	S	S	S	S	S	S	S	S	S	0.125	0.06	<0.06	0.06	0.5	S
KPN 52	Sputum	I	S	S	S	S	S	R	S	S	S	S	S	S	I	0.125	<0.06	0.25	1	0.5	S
KPN 53	Sputum	R	S	R	R	R	S	R	S	S	I	R	I	S	S	0.25	0.125	0.5	128	0.5	MDR, ESBL, AmpC
KPN 54	Urine	I	S	R	R	S	R	S	S	S	S	S	S	S	I	0.06	<0.06	32	4	0.5	ESBL
KPN 56	Blood	R	S	R	R	R	R	S	R	S	I	R	S	S	S	2	0.06	64	128	0.25	MDR, ESBL
KPN 57	Urine	I	S	R	R	R	R	S	S	S	I	R	R	S	S	2	0.06	64	64	0.5	MDR, ESBL
KPN 58	Urine	I	S	R	R	R	R	S	S	S	R	R	R	S	S	1	0.06	32	64	0.5	MDR
KPN 6	Endotracheal tube aspirate	I	S	R	R	R	R	R	R	S	I	R	R	R	R	2	16	>128	>128	0.25	XDR, ESBL
KPN 60	Sputum	R	S	R	R	R	S	R	S	S	R	R	R	S	S	1	0.06	0.125	>128	0.5	MDR, AmpC
KPN 62	Sputum	R	S	R	R	R	S	R	S	S	R	R	R	R	S	0.5	4	32	16	1	MDR, AmpC
KPN 63	Urine	I	S	R	R	R	R	S	S	S	S	R	S	S	S	8	0.06	128	64	1	ESBL
KPN 64	Urine	R	S	S	S	S	S	S	R	S	S	R	S	S	S	<0.06	0.06	0.06	0.25	0.5	MDR
KPN 65	Urine	S	S	S	S	S	S	S	S	S	S	S	S	S	S	0.06	0.125	0.06	0.125	0.5	S
KPN 66	Urine	R	S	I	R	S	R	R	R	S	R	R	S	R	I	1	4	8	4	0.25	MDR
KPN 67	Blood	S	S	S	S	S	S	S	S	S	S	S	S	S	S	0.5	0.06	<0.06	0.125	1	S
KPN 68	Urine	R	R	R	R	R	R	R	S	R	R	R	R	R	R	256	64	>128	>128	16	PDR
KPN 7	Urine	S	S	S	S	S	S	S	S	S	S	S	S	S	S	<0.06	<0.06	0.125	0.06	0.5	S
KPN 70	Bronchoalveolar lavage	S	S	S	S	S	S	S	S	S	S	S	S	S	S	<0.06	<0.06	<0.06	0.06	0.5	S
KPN 72	Sputum	S	S	S	R	I	S	I	S	S	S	I	S	S	S	0.06	0.06	<0.06	0.125	0.5	S
KPN 74	Tracheal aspirate	S	S	S	S	S	R	S	S	S	S	I	S	S	S	<0.06	<0.06	0.25	0.5	0.5	S
KPN 75	Wound	S	S	I	S	S	S	S	S	S	S	S	I	S	S	<0.06	<0.06	0.125	0.25	0.5	S
KPN 76	Wound	S	S	S	S	S	S	S	S	S	S	S	S	S	S	0.06	<0.06	0.06	0.125	0.5	S
KPN 78	Blood	S	S	S	S	S	S	S	S	S	S	S	S	S	S	<0.06	<0.06	<0.06	0.5	0.5	S
KPN 8	Blood	S	S	S	S	S	S	S	S	S	S	S	S	S	S	2	<0.06	<0.06	0.25	0.5	S
KPN 81	Blood	S	S	S	S	S	R	S	S	S	S	S	S	S	S	0.5	0.06	0.06	0.25	0.5	S
KPN 82	Urine	S	S	S	S	S	S	S	S	S	S	S	S	S	S	0.125	0.5	0.125	0.25	0.5	S
KPN 89	Sputum	S	S	S	S	S	S	S	S	S	S	S	S	S	S	0.25	<0.06	0.06	0.125	0.5	S
KPN 90	Wound	S	S	S	S	S	S	S	S	S	S	S	S	S	S	0.125	0.06	0.06	0.25	0.5	S
KPN 92	Tissue	I	S	R	R	R	R	S	S	S	S	S	S	S	S	2	<0.06	32	16	0.5	ESBL
KPN 98	Urine	S	S	S	S	S	S	S	S	S	S	S	S	S	S	0.125	0.06	0.06	0.125	0.5	S
KPN 99	Sputum	S	S	S	S	S	S	S	S	S	S	S	S	S	S	0.5	0.125	0.125	0.5	0.5	S
MCH13	Sputum	R	I	R	R	R	R	R	R	S	R	R	R	R	R	2	>128	>128	>128	1	XDR, CR-Kp
RH 45	Sputum	R	S	R	R	R	R	R	S	R	R	R	R	R	R	1	>128	>128	>128	>16	XDR, CR-Kp
RH 50	Urine	R	S	R	R	R	R	R	R	R	R	R	R	R	R	1	>128	>128	>128	8	XDR, CR-Kp
RH 59	Urine	R	S	R	R	R	R	R	S	R	R	R	S	R	R	0.5	128	128	>128	>16	XDR, CR-Kp
RH 60	Respiratory	R	S	R	R	R	R	R	R	R	R	R	R	R	R	2	64	>128	>128	1	XDR, CR-Kp
RH 61	Urine	R	S	R	R	R	R	R	R	R	R	R	R	R	R	4	>128	>128	>128	>16	XDR, CR-Kp
RH 70	Urine	R	S	R	R	R	R	R	R	R	R	R	R	R	R	1	>128	>128	>128	>16	XDR, CR-Kp
P-positive																8 =I
N-negative																256= R
