# Supplementary material for: Elucidating the effect of iron acquisition systems in Klebsiella pneumoniae on susceptibility to the novel siderophore-cephalosporin cefiderocol
Source: PLoS One. 2022 Dec 29;17(12):e0277946. doi: 10.1371/journal.pone.0277946 (PMC9799297; doi:10.1371/journal.pone.0277946)
Supplement: S2 Table — (XLSX) [file pone.0277946.s002.xlsx]

## Sheet: S2 Table. ATCC strains
Strain ID	Species	Purpose of use
NCTC 13439	K.pneumoniae	VIM-1 metallo-beta-lactamase
ATCC BAA-1144	K.pneumoniae	AmpC beta-lactamase
CDC AR-0039	K.pneumoniae	OXA-181 carbapenemase, OmpK35 mutation
CDC AR-0066	K.pneumoniae	OXA-232 carbapenemase, OmpK35 mutation
ATCC 700603	K.pneumoniae	SHV-18 ESBL, OXA-2 carbapenemase
ATCC BAA 1705	K.pneumoniae	KPC-2 carbapenemase, TEM+SHV ESBL
ATCC BAA-2814	K.pneumoniae	KPC-3 carbapenemase
ATCC 2146	K.pneumoniae	NDM-1 carbapenemase
NCTC 13442	K.pneumoniae	Susceptible
ATCC 35657	K.pneumoniae	Susceptible
ATCC 33495	K.pneumoniae	Susceptible
ATCC 13883	K.pneumoniae	Susceptible
ATCC 25922	E. coli	Quality control strain
