# Supplementary material for: Elucidating the effect of iron acquisition systems in Klebsiella pneumoniae on susceptibility to the novel siderophore-cephalosporin cefiderocol
Source: PLoS One. 2022 Dec 29;17(12):e0277946. doi: 10.1371/journal.pone.0277946 (PMC9799297; doi:10.1371/journal.pone.0277946)
Supplement: S3 Table — (XLSX) [file pone.0277946.s003.xlsx]

## Sheet: S3 Table.Effect of iron on CFDC
Strains (CFDC susceptibility profile)	MIC (µg/ml)		MIC Fold change	Iron acquisition Genes detected by PCR
	CFDC - iron depleted media	CFDC - iron enriched media		Aerobactin (iucA)	Aerobactin Receptor (iutA)	Salmochelin (iroB)	Salmochelin Receptor (iroN)	Yersiniabactin (irp1)	Yersiniabactin Receptor (fyuA)	Enterobactin (entB)	Enterobactin Receptor (fepA)	Iron Transport (kfu)	Ferric Citrate Receptor (fecA)
KPN 7 (S)	0.03	<0.06	ND	N	N	N	N	N	N	P	P	N	N
CDC AR-0039 (S)	0.5	1	2	N	N	N	N	N	N	P	P	N	N
KPN 81 (S)	0.5	1	2	N	P	P	P	P	P	P	P	N	P
KPN 155 (S)	0.5	1	2	N	N	N	N	P	P	P	P	P	P
KPN 62 (S)	0.5	2	4	N	N	N	N	N	P	P	P	P	P
ATCC 700603 (S)	1	4	4	N	N	N	N	N	N	P	P	P	P
KPN 60 (S)	1	4	4	N	N	N	N	N	N	P	P	P	P
KPN 131 (S)	1	8	8	N	N	N	N	P	P	P	P	N	P
KPN 216 (S)	1	8	8	N	N	N	N	N	N	P	P	N	P
KPN 179 (S)	1	32	32	P	P	N	N	P	P	P	P	P	N
KPN 8 (S)	2	4	2	N	P	P	N	P	P	P	P	N	N
KPN 33 (S)	2	4	2	N	N	N	N	P	P	P	P	P	N
KPN 23 (S)	2	8	4	N	P	N	P	P	P	P	P	P	N
KPN 10 (S)	2	8	4	P	P	N	N	N	N	P	P	P	N
KPN 152 (S)	2	8	4	P	P	N	N	N	N	P	P	P	N
KPN 188 (S)	2	32	16	N	N	N	N	P	P	P	P	P	P
KPN 22 (S)	4	16	4	N	N	N	N	P	P	N	P	P	N
ATCC 1705 (S)	4	16	4	N	N	N	N	N	N	P	P	N	P
KPN 249 (S)	4	128	32	N	N	N	N	P	P	P	P	P	N
ATCC BAA-2814 (S)	4	>128	32	N	N	N	N	N	N	P	P	N	P
CDC AR-0066 (I)	8	256	16	N	N	N	N	P	P	N	P	P	P
NCTC 13439 (I)	8	256	16	N	N	N	N	N	N	P	P	N	P
KPN 63 (I)	8	32	4	N	N	P	P	N	N	P	P	N	P
KPN 68 (R)	256	>256	ND	N	N	N	N	P	P	P	P	P	N
Total number of strains	24	24
p value			<0.001
