# Supplementary material for: Elucidating the effect of iron acquisition systems in Klebsiella pneumoniae on susceptibility to the novel siderophore-cephalosporin cefiderocol
Source: PLoS One. 2022 Dec 29;17(12):e0277946. doi: 10.1371/journal.pone.0277946 (PMC9799297; doi:10.1371/journal.pone.0277946)
Supplement: S4 Table — (XLSX) [file pone.0277946.s004.xlsx]

## Sheet: S4 Table.Iron acquisition genes
Sample	Iron acquisition Genes detected by PCR
	Aerobactin (iucA)	Aerobactin Receptor (iutA)	Salmochelin (iroB)	Salmochelin Receptor (iroN)	Yersiniabactin (irp1)	Yersiniabactin Receptor (fyuA)	Enterobactin (entB)	Enterobactin Receptor (fepA)	Iron Transport (kfu)	Ferric Citrate Receptor (fecA)
ATCC 13883	N	N	P	N	P	P	P	P	N	N
ATCC 2146	N	N	N	N	N	N	P	P	N	N
ATCC 33495	N	N	N	N	N	N	P	P	N	P
ATCC 35657	N	N	N	N	N	N	P	P	N	P
ATCC 700603	N	N	N	N	N	N	P	P	P	P
ATCC BAA 1705	N	N	N	N	N	N	P	P	N	P
ATCC BAA-1144	N	N	N	N	N	N	P	P	P	P
ATCC BAA-2814	N	N	N	N	N	N	P	P	N	P
CDC AR-0039	N	N	N	N	N	N	P	P	N	N
CDC AR-0066	N	N	N	N	P	P	N	P	P	P
NCTC 13439	N	N	N	N	N	N	P	P	N	P
NCTC 13442	N	N	N	N	P	P	P	P	N	N
DHKp 14	N	N	N	N	P	P	P	P	P	N
DHKp 18	N	N	N	N	P	P	P	P	P	N
DHKp 21	N	N	N	N	P	P	P	P	P	N
DHKp 26	N	N	N	N	P	P	P	P	P	P
DHKp 8	N	N	N	N	P	P	P	P	P	P
KPN 10	P	P	N	N	N	N	P	P	P	N
KPN 100	N	N	N	N	P	P	P	P	N	P
KPN 103	N	N	N	N	P	P	P	P	N	N
KPN 108	N	N	N	N	P	P	P	P	N	P
KPN 11	N	N	N	N	N	N	P	P	N	N
KPN 12	N	N	N	N	P	P	P	P	P	P
KPN 121	N	N	N	N	P	P	P	P	N	N
KPN 122	N	N	N	N	P	P	P	P	N	P
KPN 123	N	N	N	N	N	P	P	P	P	N
KPN 124	N	N	N	N	N	N	P	P	P	P
KPN 127	N	N	N	N	P	P	P	P	N	N
KPN 131	N	N	N	N	P	P	P	P	N	P
KPN 14	N	N	N	N	P	P	P	P	N	P
KPN 152	P	P	N	N	N	N	P	P	P	N
KPN 155	N	N	N	N	P	P	P	P	P	P
KPN 179	P	P	N	N	P	P	P	P	P	N
KPN 187	N	N	N	N	P	P	P	P	N	N
KPN 188	N	N	N	N	P	P	P	P	P	P
KPN 189	N	N	N	N	N	N	P	P	P	P
KPN 191	N	N	N	N	N	N	P	P	N	P
KPN 192	N	N	N	N	N	N	P	P	P	P
KPN 2	N	N	N	N	P	P	P	P	N	P
KPN 208	N	N	N	N	N	N	N	P	P	P
KPN 209	N	N	N	N	N	N	P	P	N	P
KPN 21	N	N	N	N	P	P	P	P	N	P
KPN 210	N	N	N	N	P	P	P	P	P	N
KPN 212	N	N	N	N	P	P	P	P	N	N
KPN 213	N	N	P	P	N	N	P	P	P	P
KPN 214	N	N	P	N	N	N	P	P	P	P
KPN 215	N	N	N	N	N	N	P	P	N	P
KPN 216	N	N	N	N	N	N	P	P	N	P
KPN 217	N	N	N	N	P	P	P	P	P	P
KPN 22	N	N	N	N	P	P	N	P	P	N
KPN 23	N	N	N	N	P	P	P	P	P	N
KPN 24	N	N	N	N	N	N	P	P	N	P
KPN 249	N	N	N	N	P	P	P	P	P	N
KPN 25	N	N	N	N	N	N	P	P	P	P
KPN 26	N	N	N	N	N	N	P	P	N	P
KPN 261	N	N	N	N	P	P	P	P	P	N
KPN 28	N	N	N	N	P	P	P	P	N	P
KPN 33	N	P	N	P	P	P	P	P	P	N
KPN 35	N	P	P	P	P	P	P	P	P	P
KPN 36	N	N	N	N	N	N	P	P	N	P
KPN 37	N	N	N	N	N	N	P	P	N	N
KPN 41	N	N	N	N	N	P	P	P	P	N
KPN 45	N	N	N	N	P	P	P	P	N	N
KPN 46	N	P	N	P	P	N	P	P	P	N
KPN 5	N	N	N	N	P	P	P	P	N	P
KPN 51	N	N	N	N	N	P	P	P	P	P
KPN 52	N	N	N	N	P	P	P	P	P	N
KPN 53	N	N	N	N	P	P	P	P	N	P
KPN 54	N	N	N	N	P	N	P	P	N	N
KPN 56	N	N	N	N	P	N	P	P	N	P
KPN 57	N	N	N	N	N	N	P	P	N	P
KPN 58	N	N	N	N	N	N	P	P	N	P
KPN 6	N	N	N	N	P	P	P	P	N	P
KPN 60	N	N	N	N	N	N	P	P	P	P
KPN 62	N	N	N	N	N	P	P	P	P	P
KPN 63	N	N	P	P	N	N	P	P	N	P
KPN 64	N	N	N	N	P	N	P	P	N	N
KPN 65	N	N	N	N	N	N	P	P	N	P
KPN 66	N	N	N	N	N	P	P	P	P	P
KPN 67	N	P	P	P	P	P	P	P	P	P
KPN 68	N	N	N	N	P	P	P	P	P	N
KPN 7	N	N	N	N	N	N	P	P	N	N
KPN 70	N	N	N	N	N	N	P	P	N	N
KPN 72	N	N	N	N	P	P	P	P	N	N
KPN 74	N	P	N	P	P	P	P	P	N	N
KPN 75	N	N	N	N	N	N	P	P	N	N
KPN 76	N	N	N	N	P	P	P	P	P	N
KPN 78	N	N	N	N	P	P	P	P	N	N
KPN 8	N	P	P	N	P	P	P	P	N	N
KPN 81	N	P	P	P	P	P	P	P	N	P
KPN 82	N	N	N	N	P	P	P	P	N	N
KPN 89	N	N	N	N	P	P	P	P	N	P
KPN 90	N	P	P	P	P	P	P	P	N	N
KPN 92	N	N	N	N	P	P	P	P	P	P
KPN 98	N	N	N	N	N	N	P	P	P	N
KPN 99	N	N	N	N	P	P	P	P	N	P
MCH 13	N	N	N	N	P	P	P	P	P	P
RH 45	N	N	N	N	P	P	P	P	P	N
RH 50	N	N	P	N	P	P	P	P	P	N
RH 59	N	N	N	N	N	P	P	P	P	N
RH 60	N	N	N	P	N	P	P	P	N	N
RH 61	N	N	N	N	P	N	P	P	P	N
RH 70	N	N	N	N	P	P	P	P	P	N
P-positive
N-negative
